# Supplementary material for: The Impact of Myosteatosis Percentage on Short-Term Mortality in Patients with Septic Shock
Source: J Clin Med. 2022 May 27;11(11):3031. doi: 10.3390/jcm11113031 (PMC9181588; doi:10.3390/jcm11113031)
Supplement: Supplementary file 1 [file jcm-11-03031-s001.zip]

Archive with 1 entries (1 files):
- jcm-1692743-supplementary.pdf
